# Supplementary material for: Evaluation of Selected Parameters of the Specific Immune Response against Pseudomonas aeruginosa Strains
Source: Cells. 2021 Dec 21;11(1):3. doi: 10.3390/cells11010003 (PMC8750466; doi:10.3390/cells11010003)
Supplement: Supplementary file 1 [file cells-11-00003-s001.zip]

Archive with 10 entries (10 files):
- Supplementary Figure S1.pdf
- Supplementary Figure S2.pdf
- Supplementary Table S1.pdf
- Supplementary Table S2.pdf
- Supplementary Table S3.pdf
- Supplementary Table S4.pdf
- Supplementary Table S5.pdf
- Supplementary Table S6.pdf
- Supplementary Table S7.pdf
- Supplementary Table S8.pdf
